# Supplementary material for: Electroacupuncture Alleviates Mechanical Allodynia of a Rat Model of CRPS-I and Modulates Gene Expression Profiles in Dorsal Root Ganglia
Source: Front Neurol. 2020 Oct 30;11:580997. doi: 10.3389/fneur.2020.580997 (PMC7661737; doi:10.3389/fneur.2020.580997)
Supplement: Supplementary file 2 [file Table_2.xlsx]

## Sheet: 87 genes down-regulated
The 87 genes increased in CPIP group but decreased in CPIP+EA group
Gene ID	Other Gene ID	log2(CPIP+EA/model)	Qvalue(CPIP-vs-CPIP+EA)	Pvalue(CPIP-vs-CPIP+EA)	log2(CPIP/Sham)	Qvalue(Sham-vs-CPIP)	Pvalue(Sham-vs-CPIP)
100169747	Phykpl	-0.604569	0.002987	0.00065	0.672296	0.000766	0.000181
100359951	LOC100359951	-7.43341	3.96e-19	1.06e-20	1.00704	0.000527	0.00012
100360218	LOC100360218	-0.659899	1.82e-07	1.52e-08	0.971873	4.2e-14	3.01e-15
100362023	LOC100362023	-2.04912	0.00084	0.000153	2.15412	0.000422	9.43e-05
100909521	LOC100909521	-0.784527	7.6e-09	5.15e-10	1.87152	4.48e-33	1.3e-34
100909795	LOC100909795	-6.69543	3.02e-12	1.42e-13	6.6913	1.79e-12	1.46e-13
100910768	LOC100910768	-4.85597	0.00056	9.64e-05	4.85184	0.000437	9.78e-05
100910790	LOC100910790	-4.90905	0.000418	6.94e-05	4.90492	0.000324	7.04e-05
100911168	LOC100911168	-2.82533	0.000228	3.52e-05	5.56966	2.71e-06	4.09e-07
100911581	LOC100911581	-1.00719	0.003139	0.000688	1.00306	0.002625	0.000724
100911615	LOC100911615	-0.591936	1.1e-12	4.91e-14	1.58775	6.8e-63	9.13e-65
100911825	LOC100911825	-1.05929	0.000623	0.000109	0.885024	0.00307	0.000867
100911986	LOC100911986	-0.619141	0.008554	0.002206	0.625037	0.006479	0.002037
100912228	LOC100912228	-1.00683	0.000245	3.83e-05	7.62416	9.23e-22	4.25e-23
100912262	LOC100912262	-2.44523	2.57e-07	2.21e-08	2.3631	3.21e-07	4.25e-08
100912478	LOC100912478	-0.810387	3.14e-07	2.74e-08	0.846839	6.59e-08	8.1e-09
100912618	LOC100912618	-7.16806	2.53e-16	8.51e-18	7.16392	1.43e-16	8.88e-18
102548133	LOC102548133	-2.19232	3.25e-07	2.85e-08	1.02173	0.005101	0.001545
102550466	LOC102550466	-4.44527	0.003902	0.000886	4.44114	0.003166	0.000896
102550530	LOC102550530	-6.35251	6.45e-10	3.81e-11	6.34838	3.97e-10	3.92e-11
102551626	LOC102551626	-2.55336	8.08e-06	8.91e-07	6.22279	2.22e-09	2.34e-10
102552104	LOC102552104	-1.4183	0.004499	0.001043	6.18395	3.69e-09	3.97e-10
102557368	LOC102557368	-1.1475	4.06e-05	5.23e-06	2.59523	1.63e-14	1.14e-15
103689965	LOC103689965	-1.84067	1.92e-09	1.2e-10	1.92986	3.16e-10	3.08e-11
103691059	LOC103691059	-0.976815	0.006142	0.001499	1.33217	0.000225	4.74e-05
103691557	Rfxapl1	-0.672015	5.25e-16	1.81e-17	0.64092	5.36e-15	3.65e-16
103693780	LOC103693780	-8.55495	5.9e-37	7.15e-39	0.972633	2.7e-07	3.53e-08
108348079	LOC108348079	-0.946062	4.4e-09	2.88e-10	7.02465	5.25e-58	7.6e-60
108348082	LOC108348082	-6.3886	3.85e-10	2.22e-11	6.38447	2.36e-10	2.29e-11
108348139	LOC108348139	-3.63736	3.47e-86	1.45e-88	3.56205	4.61e-85	4.35e-87
108348161	LOC108348161	-1.18782	6.87e-10	4.06e-11	1.60776	1.54e-15	1.02e-16
108348208	LOC108348208	-0.722879	0.006326	0.001554	0.932205	0.00038	8.41e-05
108350747	LOC108350747	-0.850132	0.00072	0.000129	2.79409	4.83e-18	2.73e-19
108353403	LOC108353403	-0.747479	0.00551	0.001321	2.022	3.73e-11	3.39e-12
113931	Prrx2	-0.75279	0.00324	0.000712	0.771027	0.002075	0.000553
114090	Egr2	-0.819532	4.85e-75	2.3e-77	0.600019	8.85e-44	1.88e-45
116601	Atp2a1	-0.590583	1.76e-07	1.46e-08	2.13482	1.72e-53	2.81e-55
116676	Aldh1a2	-0.752279	4.04e-16	1.38e-17	0.666847	2.18e-13	1.66e-14
140547	Echs1	-1.00713	0.000318	5.12e-05	2.00299	1.33e-10	1.26e-11
207117	Dnah8	-0.782542	1.61e-05	1.88e-06	0.69527	8.98e-05	1.74e-05
24265	Ckm	-1.16116	2.91249e-31	4.541e-33	2.71314	2.65352e-99	2.26377e-101
24483	Igf2	-1.12858	1.60502e-130	3.68383e-133	0.67053	2.54035e-54	4.01883e-56
24584	Mylpf	-0.725342	1.2e-07	9.65e-09	1.99423	4.13e-35	1.12e-36
24838	Tnnt3	-1.08524	9.09e-26	1.74e-27	1.96061	7.66e-62	1.05e-63
24981	RT1-Db2	-1.02537	3.15e-05	3.95e-06	1.71115	8.98e-11	8.37e-12
25481	Mmp11	-0.719534	6.28e-06	6.78e-07	1.23664	8.42e-14	6.17e-15
287422	Per1	-0.804297	1.83747e-133	3.92649e-136	0.63376	3.56325e-88	3.27598e-90
287942	Crkl	-6.31913	1.03e-09	6.21e-11	1.83991	0.000173	3.56e-05
289711	Evc2	-0.736522	3.9e-13	1.66e-14	0.652443	5.9e-11	5.45e-12
291605	Myot	-5.35676	2.25e-05	2.71e-06	3.70187	8.27e-05	1.59e-05
29257	Rpl9	-6.30783	1.2e-09	7.31e-11	6.3037	7.46e-10	7.52e-11
292746	Fcgbpl1	-2.38953	0.000743	0.000133	2.17277	0.001254	0.000313
293862	Fam50a	-7.16139	2.93e-16	9.94e-18	7.15726	1.67e-16	1.04e-17
29389	Tnni2	-0.692865	0.000261	4.11e-05	2.83378	1.86e-29	6.07e-31
294071	Hells	-1.78899	5.81e-05	7.73e-06	2.20849	1.96e-06	2.89e-07
294274	RT1-DMa	-1.00697	3.14e-07	2.75e-08	1.83926	2.8e-17	1.64e-18
29437	Acta1	-0.923032	4.40109e-45	4.11021e-47	1.97125	6.27623e-143	3.74286e-145
294806	C1qtnf3	-1.28937	1.37e-05	1.58e-06	0.766775	0.0058	0.001789
29517	Sgk1	-0.695266	6.01e-54	4.66e-56	0.609717	4.72e-43	1.02e-44
296369	Tnnc2	-0.900059	7.01e-11	3.72e-12	3.15579	4.5e-59	6.41e-61
304507	Oas1i	-5.6777	1.49e-06	1.46e-07	5.67357	1.06e-06	1.5e-07
304807	Rabif	-2.44796	5.04833e-112	1.39842e-114	1.03461	4.24196e-33	1.22972e-34
305104	Col9a1	-1.21039	8.45e-37	1.05e-38	1.17475	2.28e-35	6.09e-37
309527	Ch25h	-0.784581	1.37e-05	1.59e-06	0.598452	0.000675	0.000158
315833	Klhl31	-1.59194	0.001859	0.000375	2.58781	7.2e-06	1.16e-06
316632	Ndufa10l1	-9.32635	2.45133e-225	2.91015e-228	0.633816	1.1004e-21	5.11311e-23
367797	RGD1563991	-4.42246	0.004295	0.000987	4.41833	0.00348	0.000998
500567	LOC500567	-1.0612	4.53e-06	4.8e-07	1.2723	4.98e-08	6.07e-09
500789	Gipc3	-0.703249	3.04e-07	2.64e-08	0.805128	3.72e-09	4.01e-10
501346	LOC501346	-0.939101	1.38e-39	1.54e-41	0.654942	1.05e-21	4.88e-23
501467	LOC501467	-0.934616	3.97e-08	3.02e-09	0.802542	1.34e-06	1.92e-07
54289	Rgs1	-1.14127	9.33e-05	1.3e-05	1.00284	0.000397	8.81e-05
56781	Myl1	-0.605307	7.79e-05	1.07e-05	2.5304	4.85e-38	1.21e-39
59108	Mb	-1.20401	2.71e-05	3.33e-06	2.97247	4.82e-16	3.09e-17
64507	Fmod	-0.663645	6.83e-12	3.33e-13	0.585513	7.64e-10	7.71e-11
679730	LOC679730	-1.10565	3.08e-24	6.36e-26	0.935543	8.82e-19	4.78e-20
680866	Tmem45a	-1.88846	5.24e-05	6.88e-06	3.57135	2.06e-09	2.16e-10
685157	LOC685157	-1.03594	6.41e-05	8.64e-06	1.59585	4.7e-09	5.13e-10
685655	LOC685655	-4.78202	0.000823	0.00015	4.77789	0.000654	0.000152
686019	Casq1	-0.691198	0.000237	3.7e-05	0.699451	0.000152	3.1e-05
688583	LOC688583	-0.818337	4.02e-17	1.28e-18	1.94648	1.5e-64	1.97e-66
688649	LOC688649	-1.04051	6.01e-21	1.42e-22	0.630792	1.95e-09	2.04e-10
691543	Katnbl1	-7.42959	1.29e-17	3.95e-19	7.30516	5.05e-18	2.86e-19
691644	Myh2	-5.53238	7.4e-17	2.38e-18	4.10616	1.61e-15	1.06e-16
83500	Slc22a8	-0.999196	2.39e-07	2.04e-08	0.752864	5.62e-05	1.05e-05
83584	Casp6	-4.95651	0.000318	5.12e-05	4.95238	0.000245	5.19e-05
84022	Ghsr	-1.71747	0.000936	0.000173	2.36541	2.22e-05	3.85e-06

## Sheet: 15 genes up-regulated
The 15 genes increased in both CPIP and CPIP+EA group
Gene ID	Other Gene ID	log2(CPIP+EA/model)	Qvalue(CPIP-vs-CPIP+EA)	Pvalue(CPIP-vs-CPIP+EA)	log2(CPIP/Sham)	Qvalue(Sham-vs-CPIP)	Pvalue(Sham-vs-CPIP)
100909697	Slc25a51	1.42341	4.92e-84	2.1e-86	9.92688	3.13e-80	3.21e-82
100910270	LOC100910270	1.32636	1.93e-08	1.39e-09	6.77605	3.96e-13	3.09e-14
103694079	LOC103694079	2.52936	7.95e-16	2.8e-17	5.27412	2.93e-05	5.2e-06
114247	Slfn4	0.958156	7.6819e-161	1.33756e-163	0.879338	6.38239e-72	7.35e-74
117505	Csrp3	0.847687	1.83e-12	8.39e-14	3.73981	3.15e-48	5.95e-50
25105	Nppb	0.710092	0.003437	0.00076	0.835115	0.007693	0.002466
29304	Rps6	0.964122	0.001357	0.000263	6.41562	1.5e-10	1.43e-11
294228	RT1-S3	0.604363	1.49e-90	5.65e-93	0.757917	4.69e-89	4.23e-91
308350	Lilrb3	0.638361	9.24e-06	1.03e-06	0.937748	3.61e-07	4.81e-08
360704	Hmgn1	1.51799	1.59e-60	1.04e-62	2.32099	8.86e-38	2.23e-39
64827	Crisp1	0.595561	9.64e-07	9.09e-08	5.09031	3.13e-63	4.15e-65
679565	LOC679565	1.25918	7.93e-11	4.25e-12	7.34749	1.75e-18	9.69e-20
681284	Hmgn5b	0.668754	3.78e-05	4.81e-06	1.08733	3.2e-07	4.24e-08
684993	Ppp1r35	0.765065	1.88e-07	1.58e-08	1.0202	2.48e-07	3.23e-08
688913	Dcun1d2	0.75179	2.22e-09	1.4e-10	1.52056	3.71e-17	2.21e-18
